# Supplementary material for: From Isolation to Pilot-Scale Production: Enterococcus faecium YC07 with Urate-Lowering Potential from Fermented Food Jiangshui
Source: Foods. 2025 Jun 12;14(12):2076. doi: 10.3390/foods14122076 (PMC12192497; doi:10.3390/foods14122076)
Supplement: Supplementary file 1 [file foods-14-02076-s001.zip]

Archive with 1 entries (1 files):
- foods-3634115-supplementary.pdf
